# Supplementary material for: Cd3P2/Zn3P2 Core-Shell Nanocrystals: Synthesis and Optical Properties
Source: Nanomaterials (Basel). 2022 Sep 27;12(19):3364. doi: 10.3390/nano12193364 (PMC9565233; doi:10.3390/nano12193364)
Supplement: Supplementary file 1 [file nanomaterials-12-03364-s001.zip]

Archive with 1 entries (1 files):
- nanomaterials-1852768-supplementary.pdf
